# Supplementary material for: Anilinium 3-(4-hy­droxy-3-meth­oxy­phenyl)prop-2-enoate
Source: Acta Crystallogr Sect E Struct Rep Online. 2010 Oct 31;66(Pt 11):o3008. doi: 10.1107/S1600536810043412 (PMC3009012; doi:10.1107/S1600536810043412)
Supplement: Supplementary file 2 [file e-66-o3008-Isup2.hkl]

# 
# h,k,l, Fc-squared, Fo-squared, sigma(Fo-squared) and status flag 
# 
data_I
_shelx_title ' S in P2(1)2(1)2(1)' 
_shelx_refln_list_code          4 
_shelx_F_calc_maximum      121.20 
_exptl_crystal_F_000       608.00 
_reflns_d_resolution_high  0.8347 
 
loop_ 
 _symmetry_equiv_pos_as_xyz 
 'x, y, z' 
 '-x+1/2, -y, z+1/2' 
 '-x, y+1/2, -z+1/2' 
 'x+1/2, -y+1/2, -z' 
 
_cell_length_a     6.2047 
_cell_length_b     8.2668 
_cell_length_c    28.7898 
_cell_angle_alpha  90.000 
_cell_angle_beta   90.000 
_cell_angle_gamma  90.000 
 
_shelx_F_squared_multiplier     1.000 
 
loop_ 
 _refln_index_h 
 _refln_index_k 
 _refln_index_l 
 _refln_F_squared_calc 
 _refln_F_squared_meas 
 _refln_F_squared_sigma 
 _refln_observed_status 
   2   0   0     3378.91     3097.02     59.74 o 
   4   0   0      258.29      274.24     12.36 o 
   6   0   0      310.55      302.81     15.80 o 
   1   1   0     4509.80     4536.28     41.12 o 
   2   1   0     2497.19     2531.85     27.83 o 
   3   1   0     2529.78     2640.44     33.64 o 
   4   1   0      421.97      440.35      8.25 o 
   5   1   0       31.31       35.51      7.59 o 
   6   1   0       21.63       26.13      4.51 o 
   7   1   0       32.87       33.14      5.33 o 
   0   2   0      240.31      227.01      5.07 o 
   1   2   0     9042.36     8761.54     91.02 o 
   2   2   0       15.99       14.62      1.18 o 
   3   2   0       97.08      108.92      2.79 o 
   4   2   0        5.25        4.65      2.66 o 
   5   2   0       26.80       25.62      5.46 o 
   6   2   0       40.74       37.86      5.03 o 
   7   2   0        4.40       12.90      4.07 o 
   1   3   0        6.28        2.62      1.02 o 
   2   3   0      498.68      501.59      8.43 o 
   3   3   0      148.16      141.23      4.57 o 
   4   3   0      111.78      103.33      5.97 o 
   5   3   0       26.31       31.59      3.35 o 
   6   3   0        0.07        1.12      2.73 o 
   7   3   0       17.40       16.32      4.44 o 
   0   4   0      590.38      626.71     19.81 o 
   1   4   0     4255.70     4237.02     40.64 o 
   2   4   0      114.83      105.74      3.37 o 
   3   4   0        0.05        0.16      1.48 o 
   4   4   0        4.21        3.99      1.93 o 
   5   4   0       50.62       49.00      3.99 o 
   6   4   0       15.12       21.01      4.43 o 
   1   5   0        7.97       15.34      1.80 o 
   2   5   0      225.35      226.69      5.35 o 
   3   5   0      189.37      180.33      5.55 o 
   4   5   0        0.21       -0.61      1.60 o 
   5   5   0       60.00       63.02     10.40 o 
   6   5   0        6.40       17.99      6.39 o 
   0   6   0      188.11      182.29      6.97 o 
   1   6   0       20.96       19.41      2.23 o 
   2   6   0      357.04      326.38      6.94 o 
   3   6   0      116.75      106.09      4.72 o 
   4   6   0      331.56      310.95     16.78 o 
   5   6   0       17.99       17.04      4.08 o 
   1   7   0       80.88       78.87      3.84 o 
   2   7   0      166.47      159.13      6.17 o 
   3   7   0       14.20       29.89      4.53 o 
   4   7   0       64.06       59.30      6.22 o 
   5   7   0        2.93       -1.21      2.88 o 
   0   8   0       83.06       77.15      8.64 o 
   1   8   0       34.71       36.73      3.81 o 
   2   8   0        8.84        9.13      3.54 o 
   3   8   0       13.79       14.50      4.01 o 
   4   8   0        0.02        0.19      3.09 o 
   1   9   0        2.44        1.99      3.30 o 
   2   9   0       10.86        2.27      5.27 o 
   3   9   0        0.69       -0.42      5.07 o 
   1   0   1      963.09      914.07     20.30 o 
   2   0   1     1015.47     1020.65     19.61 o 
   3   0   1        3.34        6.45      1.73 o 
   4   0   1      272.17      306.81      9.28 o 
   5   0   1        3.28       10.52      3.09 o 
   6   0   1       20.11       17.09      4.09 o 
   7   0   1        8.94        7.16      5.95 o 
   0   1   1     1942.90     1945.70     18.16 o 
   1   1   1     5111.80     4925.24     33.71 o 
   2   1   1     1620.15     1503.16     10.79 o 
   3   1   1      364.07      359.99      5.39 o 
   4   1   1      358.88      386.87      6.20 o 
   5   1   1      138.22      131.66      4.31 o 
   6   1   1        5.00        6.42      2.09 o 
   7   1   1       29.57       22.67      3.34 o 
   0   2   1     1312.64     1325.05     13.27 o 
   1   2   1     8599.92     8289.04     56.45 o 
   2   2   1      376.66      398.88      4.31 o 
   3   2   1      735.15      802.77      6.96 o 
   4   2   1      233.10      239.71      4.61 o 
   5   2   1       49.00       47.00      2.98 o 
   6   2   1        3.65       -1.81      1.84 o 
   7   2   1        1.26        1.76      2.28 o 
   0   3   1        5.04        3.98      1.00 o 
   1   3   1     1491.06     1419.38     10.70 o 
   2   3   1     1515.56     1569.53     13.92 o 
   3   3   1      178.55      194.04      3.27 o 
   4   3   1       75.55       82.15      3.70 o 
   5   3   1       64.22       62.85      3.01 o 
   6   3   1       73.96       71.02      5.73 o 
   7   3   1        1.86        2.30      2.43 o 
   0   4   1       13.74       12.25      1.40 o 
   1   4   1      347.25      343.03      4.11 o 
   2   4   1      229.49      220.97      3.42 o 
   3   4   1       64.65       65.68      2.31 o 
   4   4   1        3.60        2.91      1.33 o 
   5   4   1        0.34        0.13      1.56 o 
   6   4   1       10.25        8.44      2.40 o 
   0   5   1      552.39      598.07      8.77 o 
   1   5   1      333.84      341.30      4.53 o 
   2   5   1      192.43      181.65      3.37 o 
   3   5   1      126.06      126.32      3.05 o 
   4   5   1        3.27        1.66      1.22 o 
   5   5   1       24.40       19.44      2.78 o 
   6   5   1       62.56       53.44      6.30 o 
   0   6   1       25.26       21.55      2.28 o 
   1   6   1        0.18        0.63      1.10 o 
   2   6   1       55.36       55.76      3.04 o 
   3   6   1      105.12      100.73      3.27 o 
   4   6   1        2.02        4.26      1.69 o 
   5   6   1       26.25       25.01      3.22 o 
   0   7   1      228.13      208.16      5.69 o 
   1   7   1       38.95       39.87      3.09 o 
   2   7   1       13.52       20.93      2.03 o 
   3   7   1       82.89       78.26      3.89 o 
   4   7   1        7.16       10.31      3.05 o 
   5   7   1       15.31       11.30      2.86 o 
   0   8   1        3.51        3.95      2.50 o 
   1   8   1       13.02       14.63      2.17 o 
   2   8   1        3.78        4.87      1.98 o 
   3   8   1        8.86        9.92      2.69 o 
   4   8   1        6.45        3.28      2.43 o 
   0   9   1        0.12        5.39      3.51 o 
   1   9   1        7.83        6.29      3.23 o 
   2   9   1        1.89        3.62      2.82 o 
   3   9   1        0.50        1.51      2.77 o 
   1   0   2      133.63      136.90      3.11 o 
   2   0   2      137.43      137.25      3.51 o 
   3   0   2       82.03      100.24      4.48 o 
   4   0   2      504.89      538.64     12.73 o 
   5   0   2      170.60      167.86      7.68 o 
   6   0   2       66.06       60.87      4.80 o 
   7   0   2       22.70       13.29      4.17 o 
   0   1   2      298.63      249.38      3.10 o 
   1   1   2     5184.56     5227.52     35.76 o 
   2   1   2       10.37        5.64      0.68 o 
   3   1   2      795.72      852.08      9.48 o 
   4   1   2        3.51        7.37      1.33 o 
   5   1   2       60.47       66.76      3.77 o 
   6   1   2       38.68       35.81      3.41 o 
   7   1   2       34.96       27.70      3.50 o 
   0   2   2     7988.45     7802.84     70.06 o 
   1   2   2     1228.97     1159.15      8.55 o 
   2   2   2      659.00      658.27      7.63 o 
   3   2   2      573.65      626.77      6.53 o 
   4   2   2      164.68      174.95      3.93 o 
   5   2   2       14.55       14.27      3.18 o 
   6   2   2       54.73       47.15      6.30 o 
   7   2   2        8.76        5.32      2.41 o 
   0   3   2     2222.61     2266.65     22.35 o 
   1   3   2     1645.97     1571.09     11.65 o 
   2   3   2       20.09       18.07      1.07 o 
   3   3   2      114.20      110.01      2.51 o 
   4   3   2       24.27       26.99      1.99 o 
   5   3   2        6.66        6.23      1.64 o 
   6   3   2        6.86        7.51      2.38 o 
   7   3   2        2.01        2.79      2.35 o 
   0   4   2        0.37        1.08      0.95 o 
   1   4   2      202.10      201.14      3.03 o 
   2   4   2      877.34      855.47      7.90 o 
   3   4   2       59.19       64.13      2.45 o 
   4   4   2       13.10       14.34      1.73 o 
   5   4   2       41.89       48.98      3.22 o 
   6   4   2       23.54       21.78      3.10 o 
   0   5   2       24.75       24.97      2.52 o 
   1   5   2      122.13      119.52      2.62 o 
   2   5   2      318.90      339.63      4.67 o 
   3   5   2        7.97        6.82      1.32 o 
   4   5   2       10.38        8.97      1.72 o 
   5   5   2       54.21       49.66      3.44 o 
   6   5   2        0.16        0.71      2.13 o 
   0   6   2        6.30        5.35      1.71 o 
   1   6   2      136.65      148.22      3.23 o 
   2   6   2      188.57      196.45      3.81 o 
   3   6   2       23.36       23.73      2.69 o 
   4   6   2       53.54       60.23      3.20 o 
   5   6   2        1.67        2.97      2.77 o 
   0   7   2       70.61       74.71      3.68 o 
   1   7   2       29.07       30.24      2.16 o 
   2   7   2        4.60        3.51      1.51 o 
   3   7   2       43.74       43.02      3.20 o 
   4   7   2        4.05        6.19      2.37 o 
   5   7   2        4.06        3.72      2.45 o 
   0   8   2       10.39       12.92      3.08 o 
   1   8   2       36.56       36.81      4.03 o 
   2   8   2       20.11       20.94      2.64 o 
   3   8   2        0.84        2.13      2.33 o 
   4   8   2       24.85       25.97      6.35 o 
   0   9   2       10.45        6.14      3.61 o 
   1   9   2        5.28        1.63      2.80 o 
   2   9   2        5.32        1.65      2.77 o 
   3   9   2       27.73       25.45      4.14 o 
   1   0   3      711.46      601.69      7.77 o 
   2   0   3     1003.28      925.00     12.30 o 
   3   0   3      187.15      182.25      6.01 o 
   4   0   3       61.26       68.29      6.20 o 
   5   0   3       80.35       81.59      6.65 o 
   6   0   3       10.28       10.59      3.80 o 
   7   0   3       31.01       25.22      6.14 o 
   0   1   3     3170.62     3123.73     33.11 o 
   1   1   3     2281.44     2253.33     15.04 o 
   2   1   3      108.67      115.15      2.05 o 
   3   1   3      797.50      835.57      9.45 o 
   4   1   3       64.48       73.42      2.83 o 
   5   1   3        9.85        7.95      2.04 o 
   6   1   3       31.45       29.16      2.87 o 
   7   1   3        9.46        6.72      2.84 o 
   0   2   3    12117.67    12173.91    139.62 o 
   1   2   3     1963.63     1993.49     13.76 o 
   2   2   3      806.71      806.05      8.06 o 
   3   2   3      209.31      207.32      3.30 o 
   4   2   3      332.05      348.78      6.35 o 
   5   2   3       16.39       14.74      2.53 o 
   6   2   3       38.76       35.57      3.47 o 
   7   2   3        1.08        1.33      2.19 o 
   0   3   3      769.06      787.82      9.24 o 
   1   3   3      432.82      426.19      4.32 o 
   2   3   3      947.05      973.30      8.19 o 
   3   3   3       38.88       43.30      1.88 o 
   4   3   3      164.29      166.41      3.92 o 
   5   3   3       57.89       52.46      3.18 o 
   6   3   3        7.05        5.95      2.19 o 
   7   3   3        4.43        4.97      3.02 o 
   0   4   3       13.00       10.92      1.37 o 
   1   4   3     1310.09     1338.44     11.23 o 
   2   4   3      115.69      118.47      2.73 o 
   3   4   3      183.58      183.35      3.61 o 
   4   4   3       18.21       19.41      1.95 o 
   5   4   3       79.32       79.50      4.13 o 
   6   4   3       25.78       26.92      3.33 o 
   0   5   3      646.81      647.11      9.25 o 
   1   5   3      158.39      156.37      2.95 o 
   2   5   3      296.39      308.62      4.43 o 
   3   5   3       79.85       84.32      2.59 o 
   4   5   3       30.66       30.90      2.69 o 
   5   5   3        8.21        6.05      2.07 o 
   6   5   3        8.04        6.93      2.49 o 
   0   6   3       14.22        9.92      1.88 o 
   1   6   3       22.42       22.97      1.67 o 
   2   6   3       49.96       48.42      2.37 o 
   3   6   3      331.10      324.32      7.38 o 
   4   6   3       31.38       30.18      2.64 o 
   5   6   3       24.25       26.03      2.95 o 
   0   7   3        9.19        5.30      2.28 o 
   1   7   3        3.40        2.36      1.38 o 
   2   7   3        4.84        3.00      1.56 o 
   3   7   3       69.20       59.18      3.26 o 
   4   7   3       23.97       23.63      5.25 o 
   5   7   3        1.00        0.89      2.24 o 
   0   8   3        3.92        3.12      2.40 o 
   1   8   3        7.08        6.57      2.04 o 
   2   8   3       35.38       28.78      3.35 o 
   3   8   3        0.01        1.77      1.96 o 
   4   8   3       10.75        6.10      2.63 o 
   0   9   3        0.02        3.49      4.98 o 
   1   9   3        2.33        2.03      2.83 o 
   2   9   3        1.52        3.02      2.56 o 
   3   9   3        1.27        0.91      3.01 o 
   0   0   4      157.94      142.91      3.57 o 
   1   0   4      130.63      134.02      2.33 o 
   2   0   4      367.09      372.87      6.49 o 
   3   0   4     1218.84     1203.51     16.55 o 
   4   0   4        3.39        5.67      2.31 o 
   5   0   4        7.90        5.80      2.38 o 
   6   0   4       17.97       22.76      4.10 o 
   7   0   4       30.81       25.25      5.23 o 
   0   1   4       60.09       51.81      1.69 o 
   1   1   4     3896.39     3977.59     25.81 o 
   2   1   4      683.44      710.31      9.13 o 
   3   1   4      947.48      976.03     10.71 o 
   4   1   4       99.69       99.43      3.72 o 
   5   1   4        5.02        3.57      1.85 o 
   6   1   4       78.31       77.26      4.57 o 
   7   1   4       14.23       17.41      2.77 o 
   0   2   4        3.62        4.93      0.77 o 
   1   2   4     1218.31     1219.67      8.97 o 
   2   2   4      188.28      188.05      2.62 o 
   3   2   4      626.62      605.45      7.11 o 
   4   2   4        8.26        9.84      1.36 o 
   5   2   4       16.24       13.93      2.08 o 
   6   2   4       14.45       14.53      3.20 o 
   7   2   4        3.69        8.37      2.59 o 
   0   3   4     4271.96     4473.80     41.73 o 
   1   3   4     1941.44     1942.40     14.92 o 
   2   3   4       42.69       47.57      1.63 o 
   3   3   4        8.48       10.05      1.09 o 
   4   3   4        4.60        5.32      1.49 o 
   5   3   4       77.30       78.35      3.68 o 
   6   3   4       20.91       23.70      2.73 o 
   7   3   4        5.23        2.03      3.87 o 
   0   4   4       35.80       38.17      1.95 o 
   1   4   4      257.21      270.68      3.56 o 
   2   4   4     1003.16      971.47      9.23 o 
   3   4   4       56.62       59.47      2.14 o 
   4   4   4      170.05      163.25      4.19 o 
   5   4   4       39.71       37.33      3.43 o 
   6   4   4       13.19       13.74      2.88 o 
   0   5   4      234.88      220.47      7.41 o 
   1   5   4      296.80      278.46      4.15 o 
   2   5   4       90.48       94.65      2.51 o 
   3   5   4      125.74      125.12      4.10 o 
   4   5   4      105.85      119.86      4.36 o 
   5   5   4        8.68        9.28      2.22 o 
   6   5   4       15.16       11.12      2.84 o 
   0   6   4      102.98      108.06      3.88 o 
   1   6   4       50.22       54.68      2.98 o 
   2   6   4      198.20      194.02      4.12 o 
   3   6   4       12.83       13.58      1.94 o 
   4   6   4        9.12        9.95      2.02 o 
   5   6   4        1.72        3.74      1.83 o 
   0   7   4        0.16        3.66      2.54 o 
   1   7   4       92.24       83.61      2.99 o 
   2   7   4      102.41      100.48      3.71 o 
   3   7   4       54.06       52.82      4.93 o 
   4   7   4        6.83        9.20      2.27 o 
   5   7   4        4.61        8.72      2.93 o 
   0   8   4       26.84       18.85      3.32 o 
   1   8   4        0.47        1.87      1.93 o 
   2   8   4        2.45        5.34      2.10 o 
   3   8   4       10.13        8.32      2.20 o 
   4   8   4       25.83       26.33      3.57 o 
   0   9   4       63.87       62.31      6.19 o 
   1   9   4       10.44       14.44      3.27 o 
   2   9   4        0.77        4.77      2.52 o 
   1   0   5     9937.20     9347.75     68.09 o 
   2   0   5      136.15      139.27      3.69 o 
   3   0   5       15.54       14.03      1.62 o 
   4   0   5        4.63        6.84      2.03 o 
   5   0   5      265.72      266.41      9.75 o 
   6   0   5       74.79       57.37      5.90 o 
   7   0   5       51.82       57.31      6.52 o 
   0   1   5      188.49      159.80      3.23 o 
   1   1   5      311.43      323.14      3.16 o 
   2   1   5      356.30      380.23      4.65 o 
   3   1   5      422.37      420.06      6.03 o 
   4   1   5       84.26       90.13      3.08 o 
   5   1   5       15.43       15.32      2.53 o 
   6   1   5       39.72       47.78      3.90 o 
   7   1   5       20.79       13.05      2.83 o 
   0   2   5      311.22      253.84      3.36 o 
   1   2   5     1899.41     1973.99     13.71 o 
   2   2   5      751.01      774.68      6.66 o 
   3   2   5       25.34       25.26      1.77 o 
   4   2   5       24.34       25.31      1.84 o 
   5   2   5       34.37       29.82      2.59 o 
   6   2   5        7.50        8.73      3.22 o 
   7   2   5       20.25       19.60      4.63 o 
   0   3   5      368.93      370.84      7.11 o 
   1   3   5      273.62      272.80      3.21 o 
   2   3   5       11.93       12.91      0.97 o 
   3   3   5      181.92      193.72      3.17 o 
   4   3   5       62.91       65.75      2.92 o 
   5   3   5       39.55       39.95      2.95 o 
   6   3   5        2.37        3.61      2.21 o 
   7   3   5        2.23        0.58      2.59 o 
   0   4   5       11.37       15.24      1.41 o 
   1   4   5      219.58      203.02      3.68 o 
   2   4   5      164.80      161.15      3.07 o 
   3   4   5       35.76       33.83      1.69 o 
   4   4   5      167.96      155.86      4.12 o 
   5   4   5       48.65       52.92      3.44 o 
   6   4   5       24.45       28.36      3.09 o 
   0   5   5      457.49      449.62      7.25 o 
   1   5   5      279.27      278.97      4.40 o 
   2   5   5      206.58      216.35      4.01 o 
   3   5   5       33.35       32.05      2.58 o 
   4   5   5       50.26       55.20      3.29 o 
   5   5   5       19.33       20.01      3.01 o 
   6   5   5        3.76        7.31      2.32 o 
   0   6   5       19.13       17.70      2.13 o 
   1   6   5       35.66       40.33      2.28 o 
   2   6   5      480.86      483.28      7.38 o 
   3   6   5      244.74      251.02      5.64 o 
   4   6   5      148.26      144.73      5.04 o 
   5   6   5        7.82        5.65      2.27 o 
   0   7   5       11.90        8.21      2.41 o 
   1   7   5       32.98       31.96      2.75 o 
   2   7   5       20.44       18.90      2.58 o 
   3   7   5      129.81      130.81      4.41 o 
   4   7   5        1.28        2.70      2.03 o 
   5   7   5       31.81       37.87      5.59 o 
   0   8   5       92.12       95.35      5.39 o 
   1   8   5       45.65       52.03      3.52 o 
   2   8   5       37.57       34.68      3.18 o 
   3   8   5       29.20       25.42      3.36 o 
   4   8   5        3.83        5.83      2.63 o 
   0   9   5        1.10        2.78      3.60 o 
   1   9   5        3.59        4.22      2.50 o 
   2   9   5       23.99       28.89      3.69 o 
   0   0   6     2379.12     2476.00     26.56 o 
   1   0   6      730.40      752.06      6.67 o 
   2   0   6      253.20      267.64     10.07 o 
   3   0   6        0.00        1.80      1.17 o 
   4   0   6      147.63      128.74      5.98 o 
   5   0   6       15.68        8.36      2.93 o 
   6   0   6       53.58       58.24      6.05 o 
   7   0   6        0.04        1.84      3.37 o 
   0   1   6     2183.94     2142.45     20.40 o 
   1   1   6      387.35      394.80      3.59 o 
   2   1   6      437.54      461.86      5.36 o 
   3   1   6      389.88      390.49      5.36 o 
   4   1   6      163.23      173.72      3.84 o 
   5   1   6      156.99      146.59      5.16 o 
   6   1   6       57.44       56.76      3.75 o 
   7   1   6        0.67       -1.29      2.11 o 
   0   2   6     2654.03     2659.57     29.36 o 
   1   2   6     1134.92     1101.11      8.28 o 
   2   2   6        8.18       12.81      0.86 o 
   3   2   6      123.08      128.09      2.87 o 
   4   2   6        3.84        1.99      1.06 o 
   5   2   6       35.53       33.70      3.17 o 
   6   2   6        6.44        4.03      2.08 o 
   7   2   6        8.18        2.87      2.38 o 
   0   3   6      157.14      128.19      2.78 o 
   1   3   6      393.27      391.59      4.01 o 
   2   3   6      189.25      189.01      2.80 o 
   3   3   6      114.67      120.88      2.53 o 
   4   3   6       60.27       62.22      3.05 o 
   5   3   6       16.74       10.18      2.55 o 
   6   3   6       33.10       31.71      3.49 o 
   0   4   6      167.08      151.43      3.50 o 
   1   4   6      412.19      412.57      5.10 o 
   2   4   6       76.29       73.98      2.02 o 
   3   4   6       35.57       35.56      2.25 o 
   4   4   6        9.87       10.36      1.94 o 
   5   4   6       61.30       61.49      3.64 o 
   6   4   6        3.94        4.97      2.11 o 
   0   5   6      116.38      116.72      3.49 o 
   1   5   6      120.76      135.64      2.75 o 
   2   5   6      112.13      110.24      3.02 o 
   3   5   6      101.67       95.02      4.91 o 
   4   5   6      267.21      263.21      6.85 o 
   5   5   6       35.90       31.29      3.02 o 
   6   5   6        5.22        7.77      2.56 o 
   0   6   6      651.80      635.41     11.68 o 
   1   6   6       49.93       54.97      2.36 o 
   2   6   6      220.63      217.79      5.77 o 
   3   6   6        5.08        4.77      1.73 o 
   4   6   6       39.66       39.83      3.00 o 
   5   6   6        9.74       11.21      2.40 o 
   0   7   6        0.61        2.41      2.02 o 
   1   7   6       33.05       36.34      3.43 o 
   2   7   6       45.43       54.36      3.02 o 
   3   7   6       88.48       92.71      3.87 o 
   4   7   6       27.30       26.45      2.74 o 
   5   7   6       65.39       64.14      4.87 o 
   0   8   6        5.17        5.40      3.25 o 
   1   8   6       43.55       45.12      4.06 o 
   2   8   6       49.13       57.36      4.31 o 
   3   8   6        0.30       -3.49      2.33 o 
   4   8   6        4.76        2.68      2.49 o 
   0   9   6       13.39       12.92      4.31 o 
   1   9   6       19.92       15.90      3.10 o 
   2   9   6        6.81        6.93      2.86 o 
   1   0   7     1969.00     1827.73     14.54 o 
   2   0   7        2.84        1.80      1.42 o 
   3   0   7        8.24       10.86      2.38 o 
   4   0   7        6.54        3.31      2.32 o 
   5   0   7      365.82      362.68     11.45 o 
   6   0   7        8.78       13.25      4.12 o 
   7   0   7       18.65       18.58      4.69 o 
   0   1   7      196.91      178.44      2.56 o 
   1   1   7      913.24      865.21      6.03 o 
   2   1   7      197.21      207.49      3.02 o 
   3   1   7      193.17      198.79      3.67 o 
   4   1   7        1.67        2.46      1.15 o 
   5   1   7       88.93       86.35      3.83 o 
   6   1   7       13.85       11.55      2.70 o 
   7   1   7        0.76        1.35      2.02 o 
   0   2   7     1577.79     1513.24     15.46 o 
   1   2   7     1217.41     1168.37     10.57 o 
   2   2   7      154.06      165.32      2.43 o 
   3   2   7        9.11       10.94      1.20 o 
   4   2   7      122.31      131.26      3.44 o 
   5   2   7        9.47        7.17      1.78 o 
   6   2   7       52.66       60.07      4.18 o 
   7   2   7        1.81        1.83      2.42 o 
   0   3   7      205.85      223.75      3.79 o 
   1   3   7      121.02      130.46      2.05 o 
   2   3   7      159.32      159.83      2.54 o 
   3   3   7       58.76       62.30      1.95 o 
   4   3   7       33.00       34.20      2.30 o 
   5   3   7       62.95       80.59      5.99 o 
   6   3   7        6.32        4.04      2.24 o 
   0   4   7      331.20      360.74      5.71 o 
   1   4   7      256.91      258.48      3.36 o 
   2   4   7      110.11      111.35      2.37 o 
   3   4   7      251.09      237.79      4.69 o 
   4   4   7      157.80      161.23      5.03 o 
   5   4   7       17.05       16.78      2.38 o 
   6   4   7       48.02       52.13      3.85 o 
   0   5   7      858.01      874.60     11.32 o 
   1   5   7      616.40      607.22      7.14 o 
   2   5   7       15.59       13.29      1.68 o 
   3   5   7      288.76      283.34      6.14 o 
   4   5   7       32.95       32.38      2.84 o 
   5   5   7        7.13        5.85      2.30 o 
   6   5   7       28.32       22.36      3.08 o 
   0   6   7       12.34        7.58      3.37 o 
   1   6   7      145.68      135.80      4.77 o 
   2   6   7       98.44      101.39      3.50 o 
   3   6   7      264.62      264.06      8.10 o 
   4   6   7        1.32        2.15      1.81 o 
   5   6   7       85.89       85.26      4.48 o 
   0   7   7       24.52       21.00      2.99 o 
   1   7   7      161.92      171.16      5.01 o 
   2   7   7       43.86       52.47      3.37 o 
   3   7   7       19.17       18.45      2.39 o 
   4   7   7       16.55       17.54      2.50 o 
   5   7   7        1.97        0.53      1.98 o 
   0   8   7        0.26        4.53      3.46 o 
   1   8   7       61.13       51.93      3.55 o 
   2   8   7        7.65        8.60      2.58 o 
   3   8   7        1.64        0.10      1.99 o 
   4   8   7       10.01        9.58      2.89 o 
   0   9   7        5.48        6.21      3.86 o 
   1   9   7        0.04        1.19      2.72 o 
   2   9   7       29.82       36.34      4.00 o 
   0   0   8    14690.32    14308.93    270.26 o 
   1   0   8     5776.74     5949.27     44.04 o 
   2   0   8      109.36       95.86      2.32 o 
   3   0   8      313.76      306.32      7.62 o 
   4   0   8       27.04       30.36      2.97 o 
   5   0   8      247.57      235.91      9.28 o 
   6   0   8       78.36       60.85      6.13 o 
   7   0   8        7.05        5.54      5.26 o 
   0   1   8     5029.42     4824.72     35.93 o 
   1   1   8     1940.81     1859.23     11.66 o 
   2   1   8      374.80      394.87      3.88 o 
   3   1   8       94.85       92.43      3.51 o 
   4   1   8       52.62       52.36      2.87 o 
   5   1   8      122.34      130.81      5.66 o 
   6   1   8       37.85       48.62      4.01 o 
   7   1   8        3.13        3.67      2.58 o 
   0   2   8      543.99      542.62      6.84 o 
   1   2   8      390.37      406.63      4.97 o 
   2   2   8       71.01       71.60      2.16 o 
   3   2   8      108.02      112.71      2.65 o 
   4   2   8       42.67       42.17      2.56 o 
   5   2   8       21.63       24.12      2.44 o 
   6   2   8       41.85       39.83      4.66 o 
   7   2   8        1.87        3.09      2.96 o 
   0   3   8      300.79      271.84      3.94 o 
   1   3   8      333.27      315.24      3.92 o 
   2   3   8      870.77      893.08      7.69 o 
   3   3   8      133.71      132.10      2.97 o 
   4   3   8      353.72      350.76      5.44 o 
   5   3   8        0.66        2.29      1.94 o 
   6   3   8       18.73       18.20      2.58 o 
   0   4   8      344.40      359.87      5.68 o 
   1   4   8      636.60      636.50      7.43 o 
   2   4   8       49.09       52.77      2.33 o 
   3   4   8       83.05       79.01      3.05 o 
   4   4   8      363.51      352.92      7.18 o 
   5   4   8        6.43       11.48      2.38 o 
   6   4   8       17.87       12.00      3.30 o 
   0   5   8      238.60      235.02      6.15 o 
   1   5   8      336.63      337.81      4.84 o 
   2   5   8       70.46       73.28      3.22 o 
   3   5   8      240.75      243.73      5.74 o 
   4   5   8      101.66      103.25      4.20 o 
   5   5   8       77.56       79.62      4.21 o 
   6   5   8       15.26       16.05      2.79 o 
   0   6   8       11.85       12.65      2.47 o 
   1   6   8       49.70       54.78      3.10 o 
   2   6   8       15.34       16.22      2.00 o 
   3   6   8       62.39       63.81      5.24 o 
   4   6   8       28.09       23.99      3.64 o 
   5   6   8       13.55       14.64      2.98 o 
   0   7   8       51.94       53.41      8.93 o 
   1   7   8       48.11       47.75      3.21 o 
   2   7   8        6.64        2.76      1.81 o 
   3   7   8       45.27       44.35      3.48 o 
   4   7   8        4.22        2.44      2.59 o 
   0   8   8       30.32       33.81      5.08 o 
   1   8   8       13.77       13.92      2.91 o 
   2   8   8      142.71      144.67      5.32 o 
   3   8   8        0.94        4.24      2.26 o 
   4   8   8       17.73       17.06      3.04 o 
   0   9   8        0.53        3.56      3.49 o 
   1   9   8        8.28        8.57      3.34 o 
   2   9   8        6.61        7.91      2.95 o 
   1   0   9      135.40      115.07      2.10 o 
   2   0   9      826.62      820.50      8.90 o 
   3   0   9      125.63      136.36      5.31 o 
   4   0   9       52.95       50.95      3.01 o 
   5   0   9      173.07      158.53      7.16 o 
   6   0   9        7.82       11.66      3.85 o 
   7   0   9        5.91        3.54      3.58 o 
   0   1   9      182.36      186.11      2.62 o 
   1   1   9       62.18       74.56      1.36 o 
   2   1   9     1295.72     1336.60      9.75 o 
   3   1   9      103.35       97.07      2.45 o 
   4   1   9       66.16       68.13      2.75 o 
   5   1   9       41.01       49.56      4.18 o 
   6   1   9       83.74       91.55      6.05 o 
   7   1   9        3.63        0.17      2.77 o 
   0   2   9       11.60        9.84      1.12 o 
   1   2   9      569.28      553.03      6.19 o 
   2   2   9      547.07      542.83      5.52 o 
   3   2   9      277.47      269.74      4.14 o 
   4   2   9      673.98      675.14      7.96 o 
   5   2   9       75.90       73.93      3.66 o 
   6   2   9        0.27       -0.21      1.81 o 
   7   2   9        4.91        2.84      4.07 o 
   0   3   9      159.98      169.08      2.97 o 
   1   3   9      214.53      228.19      3.89 o 
   2   3   9      257.78      268.39      3.03 o 
   3   3   9       59.63       69.83      2.30 o 
   4   3   9      557.12      559.31      7.95 o 
   5   3   9      204.14      201.32      5.60 o 
   6   3   9       20.46       27.12      3.02 o 
   0   4   9     1829.30     1798.54     23.09 o 
   1   4   9      227.27      239.79      3.71 o 
   2   4   9       28.19       31.23      2.30 o 
   3   4   9      113.10      110.86      3.40 o 
   4   4   9       43.30       48.47      4.43 o 
   5   4   9       11.77       12.91      2.35 o 
   6   4   9       19.61       16.63      2.73 o 
   0   5   9      362.73      360.18     16.59 o 
   1   5   9      315.55      296.14      5.04 o 
   2   5   9      192.99      190.28      4.79 o 
   3   5   9      271.39      270.97      5.46 o 
   4   5   9       31.17       31.69      2.87 o 
   5   5   9       18.85       19.82      2.70 o 
   6   5   9       23.89       23.25      3.03 o 
   0   6   9       15.54       18.29      3.12 o 
   1   6   9      185.38      179.58      4.88 o 
   2   6   9        6.69        3.16      1.57 o 
   3   6   9      148.64      148.08      4.89 o 
   4   6   9        7.20        5.46      2.11 o 
   5   6   9       29.40       28.48      3.15 o 
   0   7   9       48.41       30.55      4.62 o 
   1   7   9       31.86       32.71      2.87 o 
   2   7   9       34.90       35.04      3.21 o 
   3   7   9      121.16      121.55      4.92 o 
   4   7   9        1.92        4.49      2.00 o 
   0   8   9      101.80       93.74      7.05 o 
   1   8   9       11.58       16.47      3.03 o 
   2   8   9       55.46       56.45      3.76 o 
   3   8   9        0.80       -1.90      2.02 o 
   0   9   9        0.09        4.07      4.63 o 
   1   9   9       10.50       14.38      3.22 o 
   2   9   9       10.78       13.30      3.23 o 
   0   0  10     4420.53     4556.21     48.45 o 
   1   0  10     3689.90     3707.05     29.39 o 
   2   0  10     4358.40     4472.25     34.34 o 
   3   0  10       89.84      104.81      3.97 o 
   4   0  10       23.58       23.98      2.40 o 
   5   0  10        9.16       16.13      2.80 o 
   6   0  10       61.39       48.29      5.62 o 
   7   0  10        0.03        1.85      3.55 o 
   0   1  10       35.41       36.27      1.35 o 
   1   1  10      626.69      621.72      4.91 o 
   2   1  10     1312.09     1326.56      9.11 o 
   3   1  10      177.25      172.26      3.26 o 
   4   1  10      170.34      167.61      3.98 o 
   5   1  10      726.74      741.39     10.03 o 
   6   1  10       13.78        8.35      2.49 o 
   7   1  10        9.20        8.05      3.17 o 
   0   2  10       16.36       15.85      1.46 o 
   1   2  10      192.96      207.50      3.42 o 
   2   2  10      130.30      148.55      2.36 o 
   3   2  10      126.81      126.57      2.87 o 
   4   2  10      292.32      292.70      7.38 o 
   5   2  10      178.22      184.51      5.31 o 
   6   2  10       16.13       14.62      2.82 o 
   0   3  10      930.31      962.53     17.46 o 
   1   3  10      616.16      606.58      6.13 o 
   2   3  10      234.14      230.76      3.78 o 
   3   3  10      228.27      219.58      5.98 o 
   4   3  10        7.23        7.02      1.60 o 
   5   3  10       26.56       26.52      2.72 o 
   6   3  10       46.67       45.19      3.61 o 
   0   4  10     1153.94     1164.49     13.98 o 
   1   4  10      244.83      246.64      3.78 o 
   2   4  10      125.60      126.68      4.47 o 
   3   4  10      113.16      118.95      3.57 o 
   4   4  10       40.06       43.46      3.33 o 
   5   4  10       18.15       28.09      3.24 o 
   6   4  10       61.68       63.65      4.21 o 
   0   5  10       37.04       33.58      2.75 o 
   1   5  10      188.31      187.96      4.67 o 
   2   5  10       57.69       52.94      2.93 o 
   3   5  10      111.75      108.22      3.68 o 
   4   5  10       60.54       52.67      3.42 o 
   5   5  10       11.35       12.53      2.41 o 
   6   5  10       26.35       29.10      3.25 o 
   0   6  10       25.05       24.31      4.11 o 
   1   6  10      290.20      289.92      6.15 o 
   2   6  10      255.88      241.81      6.71 o 
   3   6  10       75.14       79.08      3.48 o 
   4   6  10        4.31        4.20      2.05 o 
   5   6  10       10.06        9.70      2.70 o 
   0   7  10      107.22      109.03      7.01 o 
   1   7  10      237.57      235.37      6.86 o 
   2   7  10       20.10       18.56      3.17 o 
   3   7  10        0.02       -0.18      1.91 o 
   4   7  10        1.24        2.19      2.01 o 
   0   8  10        0.00        1.22      3.38 o 
   1   8  10        0.42        0.96      2.51 o 
   2   8  10       26.22       33.69      3.25 o 
   3   8  10        0.52        2.44      2.18 o 
   0   9  10       54.39       51.52      6.33 o 
   1   9  10       12.36       10.82      3.10 o 
   2   9  10        6.55        7.58      2.99 o 
   1   0  11      313.65      313.59      3.97 o 
   2   0  11       59.96       61.75      1.87 o 
   3   0  11       65.42       65.47      2.46 o 
   4   0  11       13.47       13.57      2.02 o 
   5   0  11        7.00       16.65      2.84 o 
   6   0  11        5.60        4.81      4.21 o 
   7   0  11        1.37        3.34      3.55 o 
   0   1  11      134.30      124.62      3.08 o 
   1   1  11      776.08      809.53      6.54 o 
   2   1  11      196.02      194.47      2.41 o 
   3   1  11       71.02       75.39      2.26 o 
   4   1  11      362.24      337.76      5.74 o 
   5   1  11      124.17      122.56      4.13 o 
   6   1  11       97.65      104.80      5.27 o 
   7   1  11       17.34       25.19      4.42 o 
   0   2  11      148.21      163.89      3.33 o 
   1   2  11     1950.46     1985.77     14.63 o 
   2   2  11      371.94      398.43      4.35 o 
   3   2  11      235.80      226.50      3.90 o 
   4   2  11      113.19       98.84      3.32 o 
   5   2  11       85.61       84.95      4.78 o 
   6   2  11       63.39       73.27      4.20 o 
   0   3  11       15.77       15.60      1.74 o 
   1   3  11      263.11      294.00      4.56 o 
   2   3  11       79.02       76.77      2.15 o 
   3   3  11        8.77       12.13      1.60 o 
   4   3  11      411.53      386.45      7.64 o 
   5   3  11      136.72      129.42      4.83 o 
   6   3  11       65.55       74.08      4.31 o 
   0   4  11      202.83      214.24      5.45 o 
   1   4  11       75.20       85.42      2.71 o 
   2   4  11      106.05       98.97      3.12 o 
   3   4  11      184.70      183.26      4.35 o 
   4   4  11       29.27       31.24      2.75 o 
   5   4  11       12.21        6.82      2.07 o 
   6   4  11        1.57        2.83      2.12 o 
   0   5  11        2.41        5.72      1.84 o 
   1   5  11       22.50       23.12      2.15 o 
   2   5  11       31.08       33.84      2.38 o 
   3   5  11       47.54       47.62      2.76 o 
   4   5  11       22.74       22.35      2.59 o 
   5   5  11        3.56        2.12      1.90 o 
   0   6  11       18.29       15.30      4.08 o 
   1   6  11        0.14        1.55      2.30 o 
   2   6  11      133.40      127.58      4.51 o 
   3   6  11       26.26       31.26      3.82 o 
   4   6  11       61.24       59.04      3.81 o 
   5   6  11        3.61        3.72      2.17 o 
   0   7  11        2.07        1.45      3.61 o 
   1   7  11        0.26        2.22      2.13 o 
   2   7  11       31.14       31.09      2.99 o 
   3   7  11        3.82        3.36      2.12 o 
   4   7  11       13.57       16.10      2.75 o 
   0   8  11        7.44        5.72      3.74 o 
   1   8  11        3.11        1.83      2.93 o 
   2   8  11        9.03        7.43      2.68 o 
   3   8  11       10.18       13.08      2.70 o 
   0   9  11       25.48       30.91      5.48 o 
   1   9  11        8.07        7.71      2.94 o 
   2   9  11        3.94        6.20      3.08 o 
   0   0  12      368.26      352.93      6.22 o 
   1   0  12      138.21      138.19      2.56 o 
   2   0  12     1090.20     1173.86     10.93 o 
   3   0  12      130.64      126.72      3.28 o 
   4   0  12      495.95      487.20      8.96 o 
   5   0  12        0.10        2.13      2.20 o 
   6   0  12      194.15      221.03     10.02 o 
   0   1  12      192.22      186.10      3.77 o 
   1   1  12     1200.00     1229.13      7.73 o 
   2   1  12      921.18      936.76      7.04 o 
   3   1  12      111.62      113.30      2.77 o 
   4   1  12      442.09      433.84      6.15 o 
   5   1  12      594.21      603.81      8.13 o 
   6   1  12       11.37        6.69      2.41 o 
   0   2  12        8.05       13.84      1.58 o 
   1   2  12      274.62      270.50      3.57 o 
   2   2  12      495.60      504.61      5.17 o 
   3   2  12       78.63       81.60      2.45 o 
   4   2  12       34.75       34.90      2.42 o 
   5   2  12       26.32       26.56      2.64 o 
   6   2  12        6.43        8.62      4.37 o 
   0   3  12      343.66      354.21     10.88 o 
   1   3  12      272.29      278.42      4.51 o 
   2   3  12      528.35      517.26      6.90 o 
   3   3  12        1.50        1.67      1.26 o 
   4   3  12        7.78        6.36      1.67 o 
   5   3  12       17.94       18.76      3.34 o 
   6   3  12        0.73        0.45      2.00 o 
   0   4  12      231.51      237.94      6.38 o 
   1   4  12       26.97       35.47      2.05 o 
   2   4  12        9.47       10.89      1.86 o 
   3   4  12       76.23       73.94      3.04 o 
   4   4  12       89.25       79.02      3.35 o 
   5   4  12        6.37        5.01      3.20 o 
   6   4  12        4.67        2.94      2.14 o 
   0   5  12        9.34        9.34      3.04 o 
   1   5  12       11.68       14.27      1.90 o 
   2   5  12       27.17       26.67      2.18 o 
   3   5  12       46.99       48.66      2.94 o 
   4   5  12       26.08       27.53      3.27 o 
   5   5  12       13.23       15.26      2.66 o 
   0   6  12      109.00       98.80      6.33 o 
   1   6  12       37.29       42.56      2.91 o 
   2   6  12       53.55       55.29      3.34 o 
   3   6  12       47.37       52.30      4.07 o 
   4   6  12       13.54       13.30      2.49 o 
   5   6  12        5.30        6.17      2.35 o 
   0   7  12       55.41       53.20      5.77 o 
   1   7  12       28.09       29.02      3.39 o 
   2   7  12       39.37       40.81      3.31 o 
   3   7  12       20.32       20.05      2.72 o 
   4   7  12        2.70        3.21      2.31 o 
   0   8  12       15.34       14.57      4.32 o 
   1   8  12       28.62       30.82      3.64 o 
   2   8  12        3.15        5.91      2.67 o 
   3   8  12        4.71        5.80      2.53 o 
   0   9  12        2.81        2.07      3.94 o 
   1   9  12       11.79        5.50      2.82 o 
   1   0  13      324.41      314.23      4.19 o 
   2   0  13      326.60      320.73      4.49 o 
   3   0  13      238.99      240.56      5.84 o 
   4   0  13      184.84      181.63      5.36 o 
   5   0  13      660.91      664.45     13.33 o 
   6   0  13       13.41       15.89      4.27 o 
   0   1  13      173.54      170.98      2.91 o 
   1   1  13     1027.84     1006.95      6.69 o 
   2   1  13      226.95      248.89      2.67 o 
   3   1  13      341.95      347.35      4.68 o 
   4   1  13       96.35       93.55      2.95 o 
   5   1  13      114.94      113.34      4.05 o 
   6   1  13       88.08       97.74      5.29 o 
   0   2  13      439.55      445.97      9.86 o 
   1   2  13     1503.85     1549.55     11.20 o 
   2   2  13      242.57      247.17      3.81 o 
   3   2  13      507.63      506.19      7.22 o 
   4   2  13       14.69       16.28      2.13 o 
   5   2  13       57.66       58.63      3.52 o 
   6   2  13      134.98      148.52      6.58 o 
   0   3  13       55.91       53.05      4.61 o 
   1   3  13       29.54       33.19      1.82 o 
   2   3  13      295.47      299.22      4.67 o 
   3   3  13       76.01       72.14      2.90 o 
   4   3  13      285.49      269.97      5.53 o 
   5   3  13        2.83        5.08      1.81 o 
   6   3  13      103.34      103.77      5.85 o 
   0   4  13       33.87       40.42      2.65 o 
   1   4  13        0.29       -2.00      1.33 o 
   2   4  13       68.44       65.98      2.77 o 
   3   4  13      152.84      143.69      4.87 o 
   4   4  13      132.02      131.62      4.10 o 
   5   4  13       23.55       27.18      3.79 o 
   6   4  13        9.09        8.19      2.57 o 
   0   5  13        2.30        0.01      2.65 o 
   1   5  13      104.54      111.04      3.87 o 
   2   5  13      191.34      179.11      5.04 o 
   3   5  13       61.87       63.34      3.12 o 
   4   5  13       25.88       25.28      2.87 o 
   5   5  13        8.77        5.32      2.25 o 
   0   6  13       17.76       19.35      4.13 o 
   1   6  13      114.77      119.07      5.10 o 
   2   6  13       71.16       73.00      3.67 o 
   3   6  13       16.30       14.55      3.05 o 
   4   6  13       24.98       20.06      3.07 o 
   5   6  13       18.26       23.03      3.09 o 
   0   7  13       28.83       27.61      4.75 o 
   1   7  13       11.83       16.61      3.90 o 
   2   7  13       25.56       21.24      3.32 o 
   3   7  13        2.70        1.29      1.92 o 
   4   7  13        5.51        5.24      2.37 o 
   0   8  13       94.83       94.28      9.76 o 
   1   8  13       17.68       18.31      3.14 o 
   2   8  13        3.82        2.73      2.52 o 
   3   8  13        1.99       -3.33      2.43 o 
   0   9  13        8.70        6.59      4.18 o 
   1   9  13        8.69       10.02      3.22 o 
   0   0  14      498.03      513.53      9.44 o 
   1   0  14     1866.41     1905.95     16.15 o 
   2   0  14     1566.85     1727.54     17.27 o 
   3   0  14      199.89      209.34      4.35 o 
   4   0  14      428.17      410.01      9.32 o 
   5   0  14        2.67        1.25      2.15 o 
   6   0  14       45.91       61.06      9.73 o 
   0   1  14      245.74      248.44      4.97 o 
   1   1  14     1001.96     1083.83      7.19 o 
   2   1  14      228.75      224.39      2.85 o 
   3   1  14      150.72      139.94      2.80 o 
   4   1  14      379.89      353.24      5.22 o 
   5   1  14      662.55      671.04      9.83 o 
   6   1  14       20.92       20.35      3.19 o 
   0   2  14      292.02      300.27      5.36 o 
   1   2  14      562.84      568.97      6.10 o 
   2   2  14      322.59      319.55      5.70 o 
   3   2  14      146.81      135.43      4.56 o 
   4   2  14      147.18      146.65      4.15 o 
   5   2  14        6.05        5.43      1.73 o 
   6   2  14       19.47       23.05      3.43 o 
   0   3  14       60.07       58.26      3.50 o 
   1   3  14      179.77      184.15      3.18 o 
   2   3  14      100.94      102.24      3.09 o 
   3   3  14      159.08      155.88      4.02 o 
   4   3  14       53.75       51.25      2.87 o 
   5   3  14        0.79       -0.41      1.85 o 
   6   3  14       17.46       18.30      4.75 o 
   0   4  14      134.25      131.92      5.27 o 
   1   4  14       51.64       57.75      3.00 o 
   2   4  14      218.84      191.86      4.36 o 
   3   4  14       65.51       63.76      2.96 o 
   4   4  14       48.14       53.41      3.03 o 
   5   4  14        0.54        0.65      1.83 o 
   6   4  14       17.66       17.39      2.97 o 
   0   5  14        0.13       -1.39      2.64 o 
   1   5  14       55.10       52.03      2.65 o 
   2   5  14      178.50      181.65      5.18 o 
   3   5  14      116.36      122.78      4.06 o 
   4   5  14      128.37      130.48      4.90 o 
   5   5  14       11.70        8.49      2.40 o 
   0   6  14       57.36       50.63      5.24 o 
   1   6  14       78.93       79.69      4.47 o 
   2   6  14       33.51       36.37      3.47 o 
   3   6  14       52.79       52.18      4.14 o 
   4   6  14       14.00       13.11      2.91 o 
   5   6  14        2.45        5.54      2.89 o 
   0   7  14      226.28      222.60      9.87 o 
   1   7  14       67.27       69.05      4.56 o 
   2   7  14       28.62       23.63      3.70 o 
   3   7  14        0.75        3.39      2.17 o 
   4   7  14        7.10        6.28      2.47 o 
   0   8  14        5.66        6.71      3.91 o 
   1   8  14       10.20        8.82      4.29 o 
   2   8  14       36.73       42.57      4.32 o 
   3   8  14        0.89        2.07      2.66 o 
   0   9  14       37.43       42.76      6.35 o 
   1   0  15      438.89      443.27      5.82 o 
   2   0  15      354.00      344.93      5.14 o 
   3   0  15      184.58      188.87      6.07 o 
   4   0  15      142.16      144.25      4.89 o 
   5   0  15       84.96       80.14      4.94 o 
   6   0  15        7.02        9.45      5.72 o 
   0   1  15      780.67      802.34      8.15 o 
   1   1  15      127.19      137.63      1.95 o 
   2   1  15      467.54      481.97      4.56 o 
   3   1  15       69.78       65.34      2.09 o 
   4   1  15      246.69      235.36      5.16 o 
   5   1  15      101.98      107.39      4.11 o 
   6   1  15        1.63        2.42      2.34 o 
   0   2  15        4.63        1.42      1.13 o 
   1   2  15        1.34        0.74      0.98 o 
   2   2  15      104.41      120.57      4.07 o 
   3   2  15      136.95      130.62      3.81 o 
   4   2  15      267.74      277.31      5.59 o 
   5   2  15       15.98       20.31      2.64 o 
   6   2  15        0.28       -2.64      2.29 o 
   0   3  15        3.10        3.52      1.77 o 
   1   3  15      769.51      776.51      8.11 o 
   2   3  15      173.58      171.02      4.24 o 
   3   3  15       21.48       24.85      2.16 o 
   4   3  15      219.84      228.45      5.67 o 
   5   3  15       78.01       84.52      4.30 o 
   6   3  15       17.94       17.57      3.76 o 
   0   4  15      293.19      300.21      8.01 o 
   1   4  15      222.37      214.55      5.22 o 
   2   4  15       35.06       34.41      2.67 o 
   3   4  15       83.40       77.63      3.24 o 
   4   4  15       20.29       17.76      2.28 o 
   5   4  15        2.91        1.66      1.91 o 
   0   5  15        0.24       -2.14      3.02 o 
   1   5  15       87.12       88.29      3.90 o 
   2   5  15        6.27        6.41      1.97 o 
   3   5  15      113.03      109.39      6.69 o 
   4   5  15        3.34        6.41      2.15 o 
   5   5  15       12.93       16.97      2.82 o 
   0   6  15        0.39        0.69      3.22 o 
   1   6  15       83.65       94.62      4.80 o 
   2   6  15       10.87       12.26      2.70 o 
   3   6  15       29.16       31.61      3.15 o 
   4   6  15        0.78        1.54      2.46 o 
   0   7  15      212.79      216.09     10.04 o 
   1   7  15       29.52       30.35      3.66 o 
   2   7  15       31.84       32.46      3.75 o 
   3   7  15       16.53       18.58      3.31 o 
   4   7  15       16.12       18.85      3.06 o 
   0   8  15       22.44       17.97      5.15 o 
   1   8  15        3.39        2.17      2.52 o 
   2   8  15       14.79       11.63      3.67 o 
   0   0  16     1092.91     1044.03     14.28 o 
   1   0  16      310.87      332.13      4.69 o 
   2   0  16      200.82      204.73      3.73 o 
   3   0  16       40.87       42.39      2.81 o 
   4   0  16        1.73        0.81      1.61 o 
   5   0  16       61.34       55.13      8.41 o 
   6   0  16      145.12      142.96      8.84 o 
   0   1  16      328.93      352.07      4.77 o 
   1   1  16      297.64      286.65      3.01 o 
   2   1  16      387.84      396.76      4.16 o 
   3   1  16       23.50       23.71      1.74 o 
   4   1  16       41.53       42.90      2.70 o 
   5   1  16        6.67        6.24      1.79 o 
   6   1  16       10.11       10.52      2.83 o 
   0   2  16       22.01       22.42      2.12 o 
   1   2  16      127.89      127.32      2.52 o 
   2   2  16       24.97       21.65      1.53 o 
   3   2  16        3.56        3.03      1.42 o 
   4   2  16      139.11      134.84      3.98 o 
   5   2  16      140.01      149.80      5.85 o 
   6   2  16       15.61       20.11      2.95 o 
   0   3  16       19.89       22.56      2.82 o 
   1   3  16      121.01      117.16      3.02 o 
   2   3  16       29.09       28.92      2.20 o 
   3   3  16      155.33      152.18      4.05 o 
   4   3  16       39.37       34.73      2.59 o 
   5   3  16        3.43        2.30      2.34 o 
   6   3  16        6.58        6.91      2.84 o 
   0   4  16       65.21       61.00      4.19 o 
   1   4  16       45.55       42.36      2.84 o 
   2   4  16       85.37       87.75      3.74 o 
   3   4  16       13.59       12.53      1.87 o 
   4   4  16      112.39      107.05      5.86 o 
   5   4  16       29.94       37.79      3.43 o 
   0   5  16       26.92       30.89      4.45 o 
   1   5  16       19.29       18.30      2.47 o 
   2   5  16       74.19       77.71      3.83 o 
   3   5  16      126.19      124.74      4.81 o 
   4   5  16       37.42       40.11      3.89 o 
   5   5  16       26.79       31.36      3.04 o 
   0   6  16       14.26       20.28      6.38 o 
   1   6  16       14.05       16.09      2.87 o 
   2   6  16       24.78       28.47      3.44 o 
   3   6  16        4.37        3.04      2.09 o 
   4   6  16       14.10       14.75      3.06 o 
   0   7  16       42.18       39.51      5.55 o 
   1   7  16        5.47       12.73      2.93 o 
   2   7  16       21.88       19.36      3.28 o 
   3   7  16       14.61       15.45      3.99 o 
   0   8  16       11.21       14.36      4.71 o 
   1   8  16       35.53       38.49      4.18 o 
   2   8  16       58.42       56.13      4.80 o 
   1   0  17       70.82       69.90      2.27 o 
   2   0  17      511.44      521.74      8.37 o 
   3   0  17       30.78       26.17      2.50 o 
   4   0  17        0.15        0.38      1.83 o 
   5   0  17        2.39        5.12      3.31 o 
   6   0  17        0.30        1.82      3.38 o 
   0   1  17       14.92       12.21      1.26 o 
   1   1  17      431.29      443.55      4.31 o 
   2   1  17        5.49        4.69      0.99 o 
   3   1  17        0.18        1.46      1.07 o 
   4   1  17      214.97      221.80      5.18 o 
   5   1  17       70.50       74.80      3.71 o 
   6   1  17       60.41       72.62      6.02 o 
   0   2  17       55.68       64.00      3.02 o 
   1   2  17       84.23       72.32      2.13 o 
   2   2  17       62.04       65.53      2.17 o 
   3   2  17       55.29       53.77      2.67 o 
   4   2  17       31.83       31.16      2.79 o 
   5   2  17        5.63        5.69      1.86 o 
   6   2  17        8.24        9.84      2.57 o 
   0   3  17        6.09        3.19      1.57 o 
   1   3  17      276.82      276.71      4.74 o 
   2   3  17        8.31        8.60      1.61 o 
   3   3  17       65.03       58.18      2.90 o 
   4   3  17       12.54        9.42      1.87 o 
   5   3  17      183.45      203.14      7.08 o 
   6   3  17       12.23       12.69      5.04 o 
   0   4  17      168.38      173.26      6.34 o 
   1   4  17      105.31      106.48      3.46 o 
   2   4  17       20.40       21.90      2.46 o 
   3   4  17       90.74       88.56      3.99 o 
   4   4  17       81.56       78.43      3.64 o 
   5   4  17        9.71        7.60      2.34 o 
   0   5  17      683.67      721.37     17.45 o 
   1   5  17       74.37       75.08      4.27 o 
   2   5  17       33.79       32.90      2.97 o 
   3   5  17       52.78       54.21      3.63 o 
   4   5  17       14.33       10.48      2.42 o 
   5   5  17       21.20       19.88      3.40 o 
   0   6  17        9.63        3.64      3.49 o 
   1   6  17       24.33       20.57      3.06 o 
   2   6  17       77.61       81.72      4.27 o 
   3   6  17       89.75       90.93      4.58 o 
   4   6  17        1.68       -3.28      2.47 o 
   0   7  17       74.45       91.37      9.42 o 
   1   7  17       78.07       82.86      5.10 o 
   2   7  17        8.99        3.15      2.53 o 
   3   7  17       12.10       11.21      3.14 o 
   0   8  17       20.66       27.37      5.38 o 
   1   8  17       47.69       52.48      4.74 o 
   2   8  17       19.52       19.77      4.93 o 
   0   0  18       94.90       95.24      4.01 o 
   1   0  18        6.28        5.21      1.18 o 
   2   0  18      202.42      199.09      4.41 o 
   3   0  18       21.75       18.77      3.11 o 
   4   0  18       51.16       53.79      4.94 o 
   5   0  18       15.15       14.41      3.92 o 
   6   0  18       26.56       39.28      5.91 o 
   0   1  18      127.25      133.07      2.99 o 
   1   1  18       23.75       27.77      1.33 o 
   2   1  18      431.33      436.70      5.10 o 
   3   1  18       90.26       89.92      3.08 o 
   4   1  18        2.02        1.97      1.52 o 
   5   1  18        9.15        9.13      2.58 o 
   6   1  18        4.07        8.53      2.87 o 
   0   2  18       36.92       39.08      2.62 o 
   1   2  18       46.24       44.72      1.79 o 
   2   2  18       65.27       66.82      2.13 o 
   3   2  18      121.62      118.40      4.06 o 
   4   2  18      159.43      164.78      5.11 o 
   5   2  18       44.16       47.48      3.25 o 
   6   2  18       33.86       43.29      3.91 o 
   0   3  18        0.18        0.45      1.62 o 
   1   3  18       81.38       83.63      2.83 o 
   2   3  18      301.35      287.66      6.16 o 
   3   3  18        8.32       10.56      1.85 o 
   4   3  18        9.77        9.37      1.89 o 
   5   3  18       22.16       23.97      3.35 o 
   0   4  18      273.48      287.24     12.34 o 
   1   4  18      159.12      171.95      4.34 o 
   2   4  18       53.14       51.73      3.59 o 
   3   4  18       23.76       23.51      2.62 o 
   4   4  18        6.06        6.93      1.97 o 
   5   4  18       59.59       64.22      4.15 o 
   0   5  18        5.88        4.98      3.33 o 
   1   5  18       25.29       24.55      2.71 o 
   2   5  18       56.69       60.22      3.69 o 
   3   5  18       22.77       26.96      3.47 o 
   4   5  18       57.97       60.03      4.94 o 
   5   5  18        4.04        4.36      2.65 o 
   0   6  18       17.16       22.28      7.83 o 
   1   6  18      103.70      114.81      6.03 o 
   2   6  18       48.76       55.07      3.81 o 
   3   6  18        9.76       10.07      3.45 o 
   4   6  18       32.42       30.10      3.97 o 
   0   7  18        3.55        5.25      6.78 o 
   1   7  18       40.67       44.14      6.03 o 
   2   7  18        3.93        3.42      2.50 o 
   3   7  18       37.11       29.81      4.70 o 
   0   8  18        4.79       12.42      4.34 o 
   1   8  18       23.28       19.10      3.58 o 
   2   8  18       14.59       17.57      3.56 o 
   1   0  19       36.65       41.40      1.99 o 
   2   0  19        1.12        0.09      1.19 o 
   3   0  19       15.30       16.44      2.76 o 
   4   0  19        0.02        3.27      3.78 o 
   5   0  19        1.19       -1.12      2.44 o 
   6   0  19        0.06        5.05      3.96 o 
   0   1  19      350.27      361.18      7.15 o 
   1   1  19      200.64      200.60      3.38 o 
   2   1  19        5.45        5.43      1.06 o 
   3   1  19      163.42      162.89      3.95 o 
   4   1  19       38.11       38.04      2.70 o 
   5   1  19       19.75       15.16      2.51 o 
   6   1  19        5.87        4.48      2.80 o 
   0   2  19       28.10       31.56      2.57 o 
   1   2  19      109.40      115.02      3.39 o 
   2   2  19       15.12       15.21      1.58 o 
   3   2  19       33.19       36.49      2.29 o 
   4   2  19       17.41       17.32      2.20 o 
   5   2  19        0.53        0.34      1.73 o 
   6   2  19        7.96        7.31      2.58 o 
   0   3  19        2.47        0.39      1.43 o 
   1   3  19       90.55       87.52      2.76 o 
   2   3  19       64.64       61.71      3.25 o 
   3   3  19       95.68       94.72      3.71 o 
   4   3  19       49.38       47.82      3.83 o 
   5   3  19       33.19       38.80      3.55 o 
   0   4  19      160.70      161.28      7.99 o 
   1   4  19       38.04       39.64      2.53 o 
   2   4  19       37.88       41.19      3.08 o 
   3   4  19        0.91        2.68      2.11 o 
   4   4  19        1.88        0.33      1.86 o 
   5   4  19       37.90       42.81      5.58 o 
   0   5  19        5.26       10.87      6.55 o 
   1   5  19      236.14      222.48      6.68 o 
   2   5  19       18.15       19.43      2.83 o 
   3   5  19       32.82       37.09      3.35 o 
   4   5  19       30.60       36.11      3.48 o 
   0   6  19        5.42        5.78      4.44 o 
   1   6  19       50.19       55.22      4.36 o 
   2   6  19      214.22      212.44      6.31 o 
   3   6  19       37.19       41.97      3.66 o 
   4   6  19       13.72       16.80      3.34 o 
   0   7  19       42.37       47.14     14.50 o 
   1   7  19       67.67       65.80      4.91 o 
   2   7  19        3.76        5.02      2.69 o 
   3   7  19       25.77       27.88      3.95 o 
   0   8  19        2.10       -3.55      3.47 o 
   1   8  19       10.61       16.46      3.51 o 
   0   0  20      310.48      307.15      6.90 o 
   1   0  20        7.61        8.82      1.52 o 
   2   0  20       10.05        9.80      1.70 o 
   3   0  20       21.10       15.66      3.91 o 
   4   0  20        0.17       -1.63      1.91 o 
   5   0  20        0.75        1.15      2.52 o 
   6   0  20        7.69        5.86      6.03 o 
   0   1  20       57.80       59.65      2.30 o 
   1   1  20        0.32        2.31      1.14 o 
   2   1  20       25.82       21.19      1.78 o 
   3   1  20      175.06      161.75      4.38 o 
   4   1  20        5.51        4.07      1.67 o 
   5   1  20        6.12        8.14      2.29 o 
   6   1  20        3.90        3.84      2.84 o 
   0   2  20        2.00        0.91      1.48 o 
   1   2  20       39.52       44.16      2.62 o 
   2   2  20      183.38      173.00      3.64 o 
   3   2  20       31.79       30.01      2.47 o 
   4   2  20       18.67       15.47      2.56 o 
   5   2  20       15.90       20.43      2.59 o 
   0   3  20       51.26       51.66      3.52 o 
   1   3  20       40.29       41.74      2.18 o 
   2   3  20       50.56       56.92      3.26 o 
   3   3  20       18.29       19.32      2.45 o 
   4   3  20        0.91        0.48      1.92 o 
   5   3  20        4.31        4.46      2.52 o 
   0   4  20       11.77       14.24      2.51 o 
   1   4  20       79.39       81.01      3.35 o 
   2   4  20      119.01      111.64      5.54 o 
   3   4  20       21.10       20.01      2.69 o 
   4   4  20        5.35        6.29      2.15 o 
   5   4  20       10.07       14.06      3.79 o 
   0   5  20       35.65       40.79      4.17 o 
   1   5  20       78.20       73.22      5.65 o 
   2   5  20       55.92       54.20      3.66 o 
   3   5  20       38.00       38.09      3.73 o 
   4   5  20       33.10       39.50      4.60 o 
   0   6  20      275.13      283.24     11.32 o 
   1   6  20       51.91       54.00      4.65 o 
   2   6  20       34.01       28.43      3.21 o 
   3   6  20       12.28       14.51      2.79 o 
   4   6  20        8.13        6.39      2.99 o 
   0   7  20        2.98        5.08      3.73 o 
   1   7  20       17.85       20.14      3.43 o 
   2   7  20        3.19        3.83      2.75 o 
   3   7  20       28.50       31.18      4.78 o 
   0   8  20       19.27       14.18      4.88 o 
   1   0  21      238.05      225.03      5.12 o 
   2   0  21      132.04      134.88      4.55 o 
   3   0  21        7.52        6.64      2.41 o 
   4   0  21       65.33       56.85      4.89 o 
   5   0  21        8.91        7.83      3.03 o 
   0   1  21       49.99       51.85      2.96 o 
   1   1  21      104.05      113.17      2.57 o 
   2   1  21       10.29        4.60      1.17 o 
   3   1  21       36.25       33.77      2.36 o 
   4   1  21       41.07       36.71      3.17 o 
   5   1  21       13.08       11.72      2.61 o 
   0   2  21      475.20      480.52      8.75 o 
   1   2  21       96.04       92.01      2.80 o 
   2   2  21       30.50       32.89      2.04 o 
   3   2  21       17.76       19.03      2.17 o 
   4   2  21       29.01       30.92      2.73 o 
   5   2  21       10.40        8.13      2.14 o 
   0   3  21        9.40       12.26      2.35 o 
   1   3  21      152.37      154.57      3.85 o 
   2   3  21       51.60       47.36      2.84 o 
   3   3  21      131.57      119.06      4.12 o 
   4   3  21       10.52        4.95      1.87 o 
   5   3  21       18.60       21.42      2.73 o 
   0   4  21      137.62      134.96      5.12 o 
   1   4  21      281.99      287.33      6.14 o 
   2   4  21       25.83       28.95      2.89 o 
   3   4  21       57.76       55.79      3.66 o 
   4   4  21       25.48       28.83      3.67 o 
   5   4  21        5.01       11.72      4.21 o 
   0   5  21      122.79      122.45     13.20 o 
   1   5  21       16.02       14.23      2.53 o 
   2   5  21      191.55      196.21      6.01 o 
   3   5  21        5.66        4.09      2.15 o 
   4   5  21       20.31       19.41      2.97 o 
   0   6  21       10.49        8.27      6.62 o 
   1   6  21        1.68        0.37      2.41 o 
   2   6  21       32.70       26.24      3.17 o 
   3   6  21       20.24       12.04      2.68 o 
   0   7  21       14.32       20.16      4.70 o 
   1   7  21        3.14        3.89      2.59 o 
   2   7  21        5.20        6.25      2.92 o 
   0   0  22      128.60      120.92      4.65 o 
   1   0  22       23.43       26.15      3.92 o 
   2   0  22        1.73        0.60      1.63 o 
   3   0  22       98.55       98.87      5.31 o 
   4   0  22      132.99      122.72      6.41 o 
   5   0  22        4.74        6.38      4.23 o 
   0   1  22       14.31       22.24      2.83 o 
   1   1  22      335.32      336.78      4.38 o 
   2   1  22       12.68       13.67      1.51 o 
   3   1  22       42.54       47.00      3.73 o 
   4   1  22       24.21       22.86      2.79 o 
   5   1  22        4.85        8.20      2.48 o 
   0   2  22      838.32      876.34     12.92 o 
   1   2  22      192.60      179.20      3.79 o 
   2   2  22        4.23        4.71      1.53 o 
   3   2  22      120.92      111.76      4.61 o 
   4   2  22       36.03       35.35      3.42 o 
   5   2  22       14.78       17.60      2.87 o 
   0   3  22      560.32      544.12     10.00 o 
   1   3  22      381.92      365.31      5.64 o 
   2   3  22       85.05       83.72      3.53 o 
   3   3  22       43.09       37.73      3.20 o 
   4   3  22        0.94        3.74      2.10 o 
   5   3  22       15.90       14.28      3.13 o 
   0   4  22        7.60        9.46      2.75 o 
   1   4  22       20.14       23.81      2.41 o 
   2   4  22      187.67      163.76      5.26 o 
   3   4  22        7.08        1.77      2.02 o 
   4   4  22       50.66       53.10      4.46 o 
   0   5  22       47.75       49.90      3.89 o 
   1   5  22       97.91      106.43      5.28 o 
   2   5  22      180.44      169.94      5.76 o 
   3   5  22        2.66        3.76      2.30 o 
   4   5  22       10.19       11.49      2.67 o 
   0   6  22       15.39       13.50      6.36 o 
   1   6  22       18.68       25.90      3.66 o 
   2   6  22        1.81        0.40      2.17 o 
   3   6  22       13.16       11.74      2.84 o 
   0   7  22       47.98       55.13      6.82 o 
   1   7  22       13.74       13.84      3.22 o 
   2   7  22        5.97       10.26      3.20 o 
   1   0  23        2.62        1.42      1.70 o 
   2   0  23       38.52       32.21      2.93 o 
   3   0  23      104.82      111.97      5.84 o 
   4   0  23      106.24      107.92      6.25 o 
   5   0  23       11.13        5.59      3.14 o 
   0   1  23      681.43      684.24     17.62 o 
   1   1  23      490.64      494.40      6.32 o 
   2   1  23      181.51      190.96      3.87 o 
   3   1  23      152.51      146.98      5.67 o 
   4   1  23       49.85       51.49      5.25 o 
   5   1  23       15.71       17.27      3.00 o 
   0   2  23      649.33      619.35     10.57 o 
   1   2  23      894.81      903.82     10.34 o 
   2   2  23       36.72       36.74      2.66 o 
   3   2  23       46.48       34.33      3.03 o 
   4   2  23        2.89        4.48      2.03 o 
   5   2  23        0.39        4.38      2.28 o 
   0   3  23       80.24       85.20      4.27 o 
   1   3  23      161.91      164.69      3.87 o 
   2   3  23      198.00      172.38      4.74 o 
   3   3  23        5.37        3.93      2.54 o 
   4   3  23       66.61       71.21      6.07 o 
   5   3  23       33.56       34.70      3.63 o 
   0   4  23      156.18      164.74      6.92 o 
   1   4  23      231.22      229.15      6.32 o 
   2   4  23        8.53        5.99      1.92 o 
   3   4  23        7.59        5.57      2.16 o 
   4   4  23        6.88        5.93      2.60 o 
   0   5  23       32.49       29.47      3.36 o 
   1   5  23      132.05      138.14      5.33 o 
   2   5  23        1.71        2.39      2.14 o 
   3   5  23       19.31       22.00      3.11 o 
   4   5  23       10.58        7.20      2.97 o 
   0   6  23       13.77        8.68      4.30 o 
   1   6  23        6.95        4.06      2.58 o 
   2   6  23       10.28       14.76      2.78 o 
   3   6  23        5.54        6.96      2.61 o 
   0   7  23       67.80       83.10     13.72 o 
   1   7  23       17.49       15.93      3.58 o 
   0   0  24     3801.09     3741.07     95.55 o 
   1   0  24        6.23        5.51      2.01 o 
   2   0  24      170.15      174.93      5.48 o 
   3   0  24       36.13       32.98      3.95 o 
   4   0  24       24.98       18.53      3.54 o 
   5   0  24        0.04       -3.51      2.52 o 
   0   1  24      334.77      360.43     10.90 o 
   1   1  24      290.39      283.47      6.12 o 
   2   1  24       43.63       39.72      2.48 o 
   3   1  24      218.94      200.39      5.25 o 
   4   1  24       23.85       22.06      2.94 o 
   5   1  24        4.08        3.69      2.42 o 
   0   2  24      186.77      190.31      5.77 o 
   1   2  24      118.32      122.82      5.69 o 
   2   2  24       30.31       26.21      2.45 o 
   3   2  24        0.21        0.20      1.85 o 
   4   2  24       18.26       16.34      2.65 o 
   5   2  24       15.91       20.94      3.23 o 
   0   3  24       47.37       42.65      4.08 o 
   1   3  24        0.20       -0.37      1.29 o 
   2   3  24        1.78        0.77      1.61 o 
   3   3  24       14.56       13.90      2.45 o 
   4   3  24       35.03       35.86      3.43 o 
   0   4  24        2.57        8.72      3.68 o 
   1   4  24       95.28       91.93      3.67 o 
   2   4  24       10.67        8.15      2.45 o 
   3   4  24        6.68        7.83      2.31 o 
   4   4  24        6.51        5.97      2.32 o 
   0   5  24        0.38       -1.05      2.12 o 
   1   5  24       27.74       28.37      3.08 o 
   2   5  24       55.48       58.04      4.08 o 
   3   5  24        1.10        0.27      2.60 o 
   0   6  24        7.85        4.89      6.82 o 
   1   6  24       17.06       18.28      3.06 o 
   2   6  24       30.69       40.69      3.90 o 
   0   7  24        4.33        2.24      4.23 o 
   1   0  25      304.00      288.80      6.93 o 
   2   0  25       19.38       18.71      2.65 o 
   3   0  25        8.11        5.12      2.69 o 
   4   0  25       32.29       34.01      4.81 o 
   5   0  25        9.38       13.70      4.86 o 
   0   1  25       48.40       61.81      3.61 o 
   1   1  25      109.18      112.22      4.34 o 
   2   1  25      123.61      120.27      4.10 o 
   3   1  25        6.15        5.39      2.60 o 
   4   1  25       59.24       43.22      3.64 o 
   5   1  25        9.05       12.72      2.80 o 
   0   2  25        4.03        4.51      2.09 o 
   1   2  25       82.95       93.90      3.63 o 
   2   2  25       24.76       26.29      2.55 o 
   3   2  25       43.43       35.26      3.25 o 
   4   2  25       48.05       52.10      4.44 o 
   0   3  25       54.99       52.12      3.78 o 
   1   3  25       48.70       58.18      2.82 o 
   2   3  25      191.80      188.72      8.19 o 
   3   3  25       12.17       12.93      2.53 o 
   4   3  25        1.41        1.90      2.18 o 
   0   4  25      199.50      205.12      6.63 o 
   1   4  25       15.64       12.62      2.90 o 
   2   4  25        4.26        3.27      2.51 o 
   3   4  25       39.99       33.33      3.79 o 
   4   4  25       12.64       11.48      2.59 o 
   0   5  25        5.85        5.86      2.79 o 
   1   5  25        0.22       -0.22      1.84 o 
   2   5  25        0.13        3.10      2.04 o 
   3   5  25       16.52       16.34      3.05 o 
   0   6  25        5.48       11.40      4.28 o 
   1   6  25        0.50       -1.71      2.17 o 
   2   6  25        2.60        4.11      2.58 o 
   0   0  26      955.60      950.45     28.83 o 
   1   0  26        7.35        3.60      3.66 o 
   2   0  26       18.10       26.27      3.03 o 
   3   0  26        5.18        5.69      2.84 o 
   4   0  26       59.36       62.76      5.49 o 
   0   1  26        0.03        0.32      2.42 o 
   1   1  26      267.90      243.57      5.42 o 
   2   1  26      164.50      173.04      4.80 o 
   3   1  26      146.70      134.04      5.17 o 
   4   1  26       40.46       45.86      3.84 o 
   0   2  26        4.23        4.22      2.17 o 
   1   2  26       83.97       86.56      3.37 o 
   2   2  26       81.37       87.10      3.83 o 
   3   2  26       85.34       74.38      4.78 o 
   4   2  26       24.60       25.67      3.62 o 
   0   3  26      168.76      166.66      5.96 o 
   1   3  26       25.59       23.88      2.34 o 
   2   3  26       41.14       44.79      3.27 o 
   3   3  26       18.13       13.48      3.20 o 
   4   3  26        7.85        8.12      2.51 o 
   0   4  26        0.59        0.82      2.25 o 
   1   4  26       18.89       19.04      2.35 o 
   2   4  26       56.86       61.08      3.63 o 
   3   4  26       32.09       29.16      3.38 o 
   0   5  26       31.57       28.54      4.48 o 
   1   5  26        3.87        4.98      3.45 o 
   2   5  26        2.73       -1.01      1.90 o 
   3   5  26       22.94       19.58      3.13 o 
   0   6  26       18.83       24.83      5.36 o 
   1   6  26        4.12        2.15      2.20 o 
   1   0  27       25.72       19.05      3.83 o 
   2   0  27        9.96        8.14      2.49 o 
   3   0  27        9.24       11.48      3.10 o 
   4   0  27        5.32        3.80      3.11 o 
   0   1  27      353.35      352.11     12.10 o 
   1   1  27       63.22       65.57      3.31 o 
   2   1  27       13.76       19.50      3.93 o 
   3   1  27       34.97       29.58      4.92 o 
   4   1  27       17.69       15.97      2.87 o 
   0   2  27      179.34      171.14      5.88 o 
   1   2  27      115.59      111.77      3.81 o 
   2   2  27       15.14       15.01      2.69 o 
   3   2  27       91.06       91.34      6.50 o 
   4   2  27       24.04       18.80      3.36 o 
   0   3  27       66.27       69.12      4.37 o 
   1   3  27       23.99       25.25      2.70 o 
   2   3  27      115.58      121.69      6.12 o 
   3   3  27       33.33       32.32      3.33 o 
   4   3  27        3.60        4.98      2.83 o 
   0   4  27       29.34       30.61      3.52 o 
   1   4  27       88.26       89.45      3.84 o 
   2   4  27       25.13       32.36      3.99 o 
   3   4  27        2.79        6.74      2.47 o 
   0   5  27       19.68       32.48     11.10 o 
   1   5  27       18.96       20.42      2.77 o 
   2   5  27       22.45       26.55      2.98 o 
   0   6  27        1.05        1.91      4.78 o 
   1   6  27       10.01        6.53      2.38 o 
   0   0  28        2.15        1.08      4.41 o 
   1   0  28        2.82        2.91      2.87 o 
   2   0  28        0.98        0.63      2.39 o 
   3   0  28        0.00       -1.02      2.60 o 
   4   0  28        0.12        5.47      3.07 o 
   0   1  28       66.56       87.82      6.46 o 
   1   1  28       45.33       47.92      4.40 o 
   2   1  28        8.05       10.44      2.42 o 
   3   1  28        8.34        3.29      2.20 o 
   4   1  28        4.34        2.30      2.50 o 
   0   2  28        0.02        0.70      2.55 o 
   1   2  28       18.00       19.07      2.78 o 
   2   2  28       50.70       43.81      3.50 o 
   3   2  28       50.83       65.82      5.16 o 
   4   2  28       25.26       18.07      3.56 o 
   0   3  28        0.67        0.00      2.14 o 
   1   3  28      103.06      107.68      4.45 o 
   2   3  28        1.56        1.15      1.85 o 
   3   3  28       13.17        8.21      3.61 o 
   0   4  28        0.00       -0.51      2.28 o 
   1   4  28        7.95        8.05      2.19 o 
   2   4  28       48.83       42.05      4.00 o 
   3   4  28        8.10        4.19      2.39 o 
   0   5  28        9.58       10.51      3.71 o 
   1   5  28        6.87        8.92      2.39 o 
   2   5  28        9.24       11.40      2.53 o 
   1   0  29      362.28      349.83     16.09 o 
   2   0  29       20.70        8.76      5.04 o 
   3   0  29        0.53        1.94      3.33 o 
   4   0  29        0.39       -2.72      4.61 o 
   0   1  29        7.83        1.99      3.28 o 
   1   1  29        9.94        7.11      2.51 o 
   2   1  29       13.07       12.32      2.46 o 
   3   1  29       34.55       30.52      3.74 o 
   0   2  29      169.79      167.95      7.02 o 
   1   2  29        2.49        1.28      1.73 o 
   2   2  29        5.21        3.93      2.35 o 
   3   2  29        5.99        4.01      2.64 o 
   0   3  29        9.05        8.88      3.35 o 
   1   3  29        8.21        9.47      2.24 o 
   2   3  29        8.69        8.27      2.20 o 
   3   3  29       18.95       11.98      3.70 o 
   0   4  29       26.03       29.73      3.74 o 
   1   4  29       11.63       12.05      2.64 o 
   2   4  29        8.02        8.09      2.55 o 
   0   5  29       18.99       21.19      4.32 o 
   1   5  29        0.50        1.80      2.21 o 
   0   0  30        1.64        1.60      4.23 o 
   1   0  30        7.87        7.84      3.54 o 
   2   0  30        0.62       -1.17      4.32 o 
   3   0  30       38.74       43.12      5.90 o 
   0   1  30       32.65       25.41      4.45 o 
   1   1  30       85.70       85.11      4.80 o 
   2   1  30        3.23        2.81      2.30 o 
   3   1  30        5.76        6.59      2.71 o 
   0   2  30        7.94       10.31      3.17 o 
   1   2  30        2.33        3.30      2.44 o 
   2   2  30       10.37        6.92      2.46 o 
   3   2  30       16.81       12.36      3.08 o 
   0   3  30      211.84      224.86     14.43 o 
   1   3  30       20.65       21.05      2.78 o 
   2   3  30        2.61        3.29      2.62 o 
   0   4  30       24.19       25.41      3.63 o 
   1   4  30        0.15        4.00      2.14 o 
   2   4  30        8.83        6.41      2.46 o 
   1   0  31      108.45      127.79      8.17 o 
   2   0  31        3.90        2.41      4.87 o 
   3   0  31        1.74        7.04      5.36 o 
   0   1  31        4.82        5.58      4.08 o 
   1   1  31        6.44       10.03      2.67 o 
   2   1  31        2.36        2.18      2.90 o 
   3   1  31       25.28       16.14      4.14 o 
   0   2  31       99.13      112.82      7.92 o 
   1   2  31       52.35       54.66      4.50 o 
   2   2  31       28.37       27.84      3.36 o 
   0   3  31       11.97       15.63      3.74 o 
   1   3  31       24.47       26.03      2.98 o 
   2   3  31       14.58       12.56      2.77 o 
   0   4  31       77.54       86.24      7.23 o 
   1   4  31       34.34       46.78      3.74 o 
   0   0  32        0.57       -0.70      4.41 o 
   1   0  32        0.02        2.77      3.37 o 
   2   0  32        0.86        0.33      4.77 o 
   0   1  32       35.75       28.15      4.99 o 
   1   1  32       56.60       59.52      4.49 o 
   2   1  32        2.81        0.57      3.38 o 
   0   2  32        2.90        4.62      3.64 o 
   1   2  32       13.76       13.57      3.58 o 
   2   2  32        3.00        0.82      2.87 o 
   0   3  32       28.18       30.38      4.45 o 
   1   3  32       23.71       25.15      4.61 o 
   1   0  33        0.23       -1.54      3.41 o 
   2   0  33        5.92        6.40      5.69 o 
   0   1  33       15.28       15.08      5.09 o 
   1   1  33        2.87        6.85      2.84 o 
   2   1  33        8.55       14.93      4.81 o 
   0   2  33        1.31       -1.74      3.76 o 
   1   2  33       48.06       55.03      5.46 o 
   0   0  34        4.19        3.18      5.47 o 
   1   0  34        0.03       -2.38      5.51 o 
   0   1  34        1.17        1.88      3.56 o 
   1   1  34        4.31        3.95      3.10 o 
                                                 
